# Supplementary material for: Diagnosis of Progressive Disseminated Histoplasmosis in Advanced HIV: A Meta-Analysis of Assay Analytical Performance
Source: J Fungi (Basel). 2019 Aug 18;5(3):76. doi: 10.3390/jof5030076 (PMC6787751; doi:10.3390/jof5030076)
Supplement: Supplementary file 1 [file jof-05-00076-s001.zip]

Archive with 3 entries (2 files):
- proof back suppl/
- proof back suppl/jof-576549-supplemntary material 1.pdf
- proof back suppl/jof-576549-supplmentary material 2.xlsx
