# Supplementary material for: Diagnosis of Progressive Disseminated Histoplasmosis in Advanced HIV: A Meta-Analysis of Assay Analytical Performance
Source: J Fungi (Basel). 2019 Aug 18;5(3):76. doi: 10.3390/jof5030076 (PMC6787751; doi:10.3390/jof5030076)
Supplement: Supplementary file 1 [file jof-05-00076-s001.zip › proof back suppl/jof-576549-supplmentary material 2.xlsx]

## Sheet: Culture
Author	Country	Study type	Year	Author/Country/Year	Test	Sample type		TP	FP	FN	TN	Total	Sen	SenCIL	SenCIH	Spe	SpeCIL	SpeCIH	Acc	AccCIL	AccCIH
Messina FA	Argentina	Retrospective	2018	Messina FA/Argentina/2018	Blood culture (Lysis centrifugation)	Blood		28	0	2	0	30	93.3333	77	99	NA			NA
Oliveira Fde MF	Brazil	Prospective	2007	Oliveira Fde MF/Brazil/2007	Blood culture (Lysis centrifugation)	Blood		12	0	9	0	21	57.1429	34	78	NA			NA
Unis GS	Brazil	Prospective	2004	Unis GS/Brazil/2004	Conventional fungal media	Respiratory samples		6	0	4	0	10	60	26	88	NA			NA
Bianchi MR	Argentina	Prospective	2000	Bianchi MR/Argentina/2000	Blood culture (Lysis centrifugation)	Blood		78	0	9	0	87	89.6552	81	95	NA			NA
Arechavala AIR	Argentina	Prospective	1993	Arechavala AIR/Argentina/1993	Conventional fungal media	Different type of samples		30	0	13	0	43	69.7674	54	83	NA			NA
Zarabi CMT	USA	Retrospective	1992	Zarabi CMT/USA/1992	Conventional fungal media	Different type of samples		12	0	19	0	31	38.7097	22	58	NA			NA
Zarabi CMT	USA	Retrospective	1992	Zarabi CMT/USA/1992	Conventional fungal media	Blood		5	0	1	0	6	83.3333	36	100	NA			NA
Zarabi CMT	USA	Retrospective	1992	Zarabi CMT/USA/1992	Conventional fungal media	Bone marrow		5	0	2	0	7	71.4286	29	96	NA			NA
Zarabi CMT	USA	Retrospective	1992	Zarabi CMT/USA/1992	Conventional fungal media	Tissue		1	0	4	0	5	20	0.5	71	NA			NA
Zarabi CMT	USA	Retrospective	1992	Zarabi CMT/USA/1992	Conventional fungal media	Sputum		0	0	3	0	3	0	0	71	NA			NA
Zarabi CMT	USA	Retrospective	1992	Zarabi CMT/USA/1992	Conventional fungal media	Lower respiratory samples		1	0	5	0	6	16.6667	0.4	64	NA			NA
Zarabi CMT	USA	Retrospective	1992	Zarabi CMT/USA/1992	Conventional fungal media	Body fluids		0	0	4	0	4	0	0	62	NA			NA
Nightingale SDP	USA	Retrospective	1990	Nightingale SDP/USA/1990	Conventional fungal media	Blood		23	0	9	0	32	71.875	53	86	NA			NA
Nightingale SDP	USA	Retrospective	1990	Nightingale SDP/USA/1990	Conventional fungal media	Blood + smear		22	0	3	0	25	88	69	97	NA			NA
Nightingale SDP	USA	Retrospective	1990	Nightingale SDP/USA/1990	Conventional fungal media	Bone marrow		8	0	2	0	10	80	44	97	NA			NA
True positive (TP)
False negative (FN)
False positive (FP)
True negative (TN)
Sensitivity (Sen)
Specificity (Spe)
Accuracy (Acc)
Low 95% confidence interval (CIL)
High 95% confidence interval (CIH)

## Sheet: Ab test
Author	Country	Study type	Year	Author/Country/Year	Test	Sample type		TP	FP	FN	TN	Total	Sen	SenCIL	SenCIH	Spe	SpeCIL	SpeCIH	Acc	AccCIL	AccCIH
Almeida MAD	Brazil	Retrospective	2019	Almeida MAD/Brazil/2019	Western Blot	Serum		45	2	5	20	72	90	78	97	90.9091	71	99	90.2778	81	96
Almeida MAD	Brazil	Retrospective	2019	Almeida MAD/Brazil/2019	Immunodifussion	Serum		41	0	9	22	72	82	66	91	100	84	100	87.5	78	94
Caceres DH	Colombia	Prospective	2014	Caceres DH/Colombia/2014	Complement fixation	Serum		9	0	19	174	202	32.1429	16	52	100	98	100	90.5941	86	94
Caceres DH	Colombia	Prospective	2014	Caceres DH/Colombia/2014	Immunodifussion	Serum		17	0	11	174	202	60.7143	41	79	100	98	100	94.5545	90	97
Guimaraes AJP	Brazil	Retrospective	2010	Guimaraes AJP/Brazil/2010	ELISA	Serum		12	7	2	64	85	85.7143	57	98	90.1408	81	96	89.4118	81	95
Scheel CMS	Guatemala	Prospective	2009	Scheel CMS/Guatemala/2009	Complement fixation	Serum		23	0	25	197	245	47.9167	33	63	100	98	100	89.7959	85	93
Scheel CMS	Guatemala	Prospective	2009	Scheel CMS/Guatemala/2009	Immunodifussion	Serum		19	0	29	197	245	39.5833	26	55	100	98	100	88.1633	83	92
Negroni RIC	Argentina	Retrospective	1998	Negroni RIC/Argentina/1998	Counterimmunoelectrophoresis (CIE) and Complement fixation (CF)	Serum		15	0	28	10	53	34.8837	21	51	100	69	100	47.1698	33	61
Negroni RIC	Argentina	Retrospective	1998	Negroni RIC/Argentina/1998	Counterimmunoelectrophoresis (CIE) and Complement fixation (CF)	Serum		7	0	36	10	53	16.2791	7	31	100	69	100	32.0755	20	46
		True positive (TP)
		False negative (FN)
		False positive (FP)
		True negative (TN)
		Sensitivity (Sen)
		Specificity (Spe)
		Accuracy (Acc)
		Low 95% confidence interval (CIL)
		High 95% confidence interval (CIH)

## Sheet: Ag test 
Author	Country	Study type	Year	Author/Country/Year	Test	Sample type		TP	FP	FN	TN	Total		Sen	SenCIL	SenCIH	Spe	SpeCIL	SpeCIH	Acc	AccCIL	AccCIH
Caceres DH	Colombia	Prospective	2018	Caceres DH/Colombia/2018	Qualitative LFA	Serum		18	5	1	23	47		94.7368	74	100	82.1429	63	94	87.234	74	95
Caceres DH	Colombia	Prospective	2018	Caceres DH/Colombia/2018	Qualitative and quantitative LFA	Serum		17	3	2	25	47		89.4737	67	99	89.2857	72	98	89.3617	77	97
Caceres DH-Samayoa BL	Colombia-Guatemala	Prospective	2018	Caceres DH-Samayoa BL/Colombia-Guatemala/2018	Quantitative EIA	Urine		62	16	1	510	589		98.4127	91	100	96.9582	95	98	97.1138	95	98
Caceres DH-Samayoa BL	Colombia-Guatemala	Prospective	2018	Caceres DH-Samayoa BL/Colombia-Guatemala/2018	Semi-quantitative EIA	Urine		60	12	3	514	589		95.2381	86	99	97.7186	96	99	97.4533	96	99
Torres PN	Mexico	Prospective	2018	Torres PN/Mexico/2018	Semi-quantitative EIA	Urine		57	5	28	198	288		67.0588	56	77	97.5369	94	99	88.5417	84	92
Hoffmann ERD	Brazil	Prospective	2017	Hoffmann ERD/Brazil/2017	Semi-quantitative EIA	Urine		8	6	0	64	78		100	63	100	91.4286	82	97	92.3077	84	97
Hoffmann ERD	Brazil	Prospective	2017	Hoffmann ERD/Brazil/2017	Semi-quantitative EIA	Urine		8	5	0	65	78		100	63	100	92.8571	84	98	93.5897	86	98
Caceres DH	Colombia	Prospective	2014	Caceres DH/Colombia/2014	Quantitative EIA	Urine		24	8	4	166	202		85.7143	67	96	95.4023	91	98	94.0594	90	97
Hage CAR	USA	Prospective	2011	Hage CAR/USA/2011	Quantitative EIA	Urine		53	29	3	200	285		94.6429	85	99	87.3362	82	91	88.7719	84	92
Swartzentruber SL	USA	Retrospective	2009	Swartzentruber SL/USA/2009	Quantitative EIA	Serum		35	9	2	48	94		94.5946	82	99	84.2105	72	92	88.2979	80	94
Scheel CMS	Guatemala	Prospective	2009	Scheel CMS/Guatemala/2009	Quantitative EIA	Urine		39	10	9	187	245		81.25	67	91	94.9239	91	97	92.2449	88	95
Connolly PAD	USA	Retrospective	2007	Connolly PAD/USA/2007	Quantitative EIA	Urine		65	22	0	83	170		100	94	100	79.0476	70	86	87.0588	81	92
Connolly PAD	USA	Retrospective	2007	Connolly PAD/USA/2007	Quantitative EIA	Serum		59	0	6	24	89		90.7692	81	96	100	86	100	93.2584	86	97
Gomez BL	Colombia	Prospective	1997	Gomez BL/Colombia/1997	Quantitative EIA	Serum		8	8	3	84	103		72.7273	39	94	91.3043	83	96	89.3204	81	94
Durkin MM	USA	Retrospective	1997	Durkin MM/USA/1997	Semi-quantitative EIA	Urine		38	1	2	95	136		95	83	99	98.9583	94	100	97.7941	94	99
Wheat LJ	USA	Prospective	1992	Wheat LJ/USA/1992	RIA	BAL		19	0	8	122	149		70.3704	50	86	100	97	100	94.6309	90	98
Wheat LJ	USA	Retrospective	1989	Wheat LJ/USA/1989	RIA	Urine		34	0	1	30	65		97.1429	85	100	100	88	100	98.4615	92	100
Wheat LJ	USA	Retrospective	1989	Wheat LJ/USA/1989	RIA	Serum		19	0	2	10	31		90.4762	70	99	100	69	100	93.5484	79	99
True positive (TP)
False negative (FN)
False positive (FP)
True negative (TN)
Sensitivity (Sen)
Specificity (Spe)
Accuracy (Acc)
Low 95% confidence interval (CIL)
High 95% confidence interval (CIH)

## Sheet: Molecular test 
Author	Country	Study type	Year	Author/Country/Year	Test	Sample type		TP	FP	FN	TN	Total	Sen	SenCIL	SenCIH	Spe	SpeCIL	SpeCIH	Acc	AccCIL	AccCIH
Gago SE	Spain	Prospective	2014	Gago SE/Spain/2014	Real time PCR	Different type of samples		11	0	2	29	42	84.6154	54	98	100	88	100	95.2381	84	99
Toranzo AI	Argentina	Prospective	2009	Toranzo AI/Argentina/2009	Nested PCR	Whole blood		17	1	2	49	69	89.4737	67	99	98	89	100	95.6522	87	99
Maubon DS	French Guiana	Prospective	2007	Maubon DS/French Guiana/2007	Nested PCR	Different type of samples		13	0	0	27	40	100	75	100	100	87	100	100	91	100
Buitrago MJ	Spain	Prospective	2007	Buitrago MJ/Spain/2007	Real time PCR	Different type of samples		17	5	0	30	52	100	80	100	85.7143	69	95	90.3846	80	97
Buitrago MJB	Spain	Prospective	2006	Buitrago MJB/Spain/2006	Real time PCR	Serum		7	0	3	25	35	70	35	93	100	86	100	91.4286	77	98
True positive (TP)
False negative (FN)
False positive (FP)
True negative (TN)
Sensitivity (Sen)
Specificity (Spe)
Accuracy (Acc)
Low 95% confidence interval (CIL)
High 95% confidence interval (CIH)
